# Supplementary material for: Lineage diversity within a widespread endemic Australian skink to better inform conservation in response to regional‐scale disturbance
Source: Ecol Evol. 2022 Mar 14;12(3):e8627. doi: 10.1002/ece3.8627 (PMC8928872; doi:10.1002/ece3.8627)
Supplement: Supplementary file 1 — Table S1 [file ECE3-12-e8627-s001.xlsx]

## Sheet: Sheet1
Table S1. Specimen information for tissue samples SNP genotyped for this study, including species, population, Bioregion, number on figures, collection codes, and location. The database reference for samples is UC<Aus> University of Canberra Wildlife Tissue Collection.
Species	Population Name	Bio Region (IBR7)	Number on Figure 1 and 2	Database Reference	Latitude	Longitude
Pseudomia pagenstecheri	Cooma_NSW	Australian Alps	P6	DDAUS_1	-36.4468	149.195
Niveoscincus coventryi	Mt_Franklin_ACT	Australian Alps	P11	DDAUS_34	-35.441	148.777
Bassiana duperreyi	Westernport Bay_VIC	South East Coastal Plain	P10	DDBD_104	-38.2278	145.309
Bassiana duperreyi	Westernport Bay_VIC	South East Coastal Plain	P10	DDBD_108	-38.2278	145.309
Bassiana duperreyi	Westernport Bay_VIC	South East Coastal Plain	P10	DDBD_146	-38.2278	145.309
Bassiana duperreyi	Westernport Bay_VIC	South East Coastal Plain	P10	DDBD_147	-38.2278	145.309
Bassiana duperreyi	Westernport Bay_VIC	South East Coastal Plain	P10	DDBD_148	-38.2278	145.309
Bassiana duperreyi	Westernport Bay_VIC	South East Coastal Plain	P10	DDBD_149	-38.2278	145.309
Bassiana duperreyi	Anglesea_VIC	South East Coastal Plain	P9	DDBD_150	-38.3911	144.215
Bassiana duperreyi	Anglesea_VIC	South East Coastal Plain	P9	DDBD_152	-38.3911	144.215
Bassiana duperreyi	Anglesea_VIC	South East Coastal Plain	P9	DDBD_153	-38.3911	144.215
Bassiana duperreyi	Anglesea_VIC	South East Coastal Plain	P9	DDBD_155	-38.3911	144.215
Bassiana duperreyi	Anglesea_VIC	South East Coastal Plain	P9	DDBD_156	-38.3911	144.215
Bassiana duperreyi	Anglesea_VIC	South East Coastal Plain	P9	DDBD_157	-38.3911	144.215
Bassiana duperreyi	Anglesea_VIC	South East Coastal Plain	P9	DDBD_159	-38.3911	144.215
Bassiana duperreyi	Anglesea_VIC	South East Coastal Plain	P9	DDBD_161	-38.3911	144.215
Bassiana duperreyi	Anglesea_VIC	South East Coastal Plain	P9	DDBD_170	-38.3911	144.215
Bassiana duperreyi	Anglesea_VIC	South East Coastal Plain	P9	DDBD_178	-38.3911	144.215
Bassiana duperreyi	Piccadilly Circus_ACT	Australian Alps	P3	DDBD_21	-35.3617	148.803
Bassiana duperreyi	Westernport Bay_VIC	South East Coastal Plain	P10	DDBD_210	-38.2278	145.309
Bassiana duperreyi	Westernport Bay_VIC	South East Coastal Plain	P10	DDBD_211	-38.2278	145.309
Bassiana duperreyi	Westernport Bay_VIC	South East Coastal Plain	P10	DDBD_212	-38.2278	145.309
Bassiana duperreyi	Westernport Bay_VIC	South East Coastal Plain	P10	DDBD_213	-38.2278	145.309
Bassiana duperreyi	Piccadilly Circus_ACT	Australian Alps	P3	DDBD_22	-35.3617	148.803
Bassiana duperreyi	Corre Flat East_ACT	Australian Alps	P4	DDBD_221	-35.2684	148.832
Bassiana duperreyi	Corre Flat East_ACT	Australian Alps	P4	DDBD_222	-35.2684	148.832
Bassiana duperreyi	Corre Flat East_ACT	Australian Alps	P4	DDBD_223	-35.2684	148.832
Bassiana duperreyi	Corre Flat East_ACT	Australian Alps	P4	DDBD_224	-35.2684	148.832
Bassiana duperreyi	Corre Flat East_ACT	Australian Alps	P4	DDBD_225	-35.2684	148.832
Bassiana duperreyi	Corre Flat East_ACT	Australian Alps	P4	DDBD_226	-35.2684	148.832
Bassiana duperreyi	Corre Flat East_ACT	Australian Alps	P4	DDBD_227	-35.2684	148.832
Bassiana duperreyi	Corre Flat East_ACT	Australian Alps	P4	DDBD_228	-35.2684	148.832
Bassiana duperreyi	Corre Flat East_ACT	Australian Alps	P4	DDBD_229	-35.2684	148.832
Bassiana duperreyi	Corre Flat East_ACT	Australian Alps	P4	DDBD_232	-35.2684	148.832
Bassiana duperreyi	Coree Flat West_ACT	Australian Alps	P5	DDBD_234	-35.2811	148.81
Bassiana duperreyi	Coree Flat West_ACT	Australian Alps	P5	DDBD_235	-35.2811	148.81
Bassiana duperreyi	Coree Flat West_ACT	Australian Alps	P5	DDBD_236	-35.2811	148.81
Bassiana duperreyi	Coree Flat West_ACT	Australian Alps	P5	DDBD_237	-35.2811	148.81
Bassiana duperreyi	Coree Flat West_ACT	Australian Alps	P5	DDBD_238	-35.2811	148.81
Bassiana duperreyi	Coree Flat West_ACT	Australian Alps	P5	DDBD_239	-35.2811	148.81
Bassiana duperreyi	Coree Flat West_ACT	Australian Alps	P5	DDBD_240	-35.2811	148.81
Bassiana duperreyi	Coree Flat West_ACT	Australian Alps	P5	DDBD_241	-35.2811	148.81
Bassiana duperreyi	Coree Flat West_ACT	Australian Alps	P5	DDBD_242	-35.2811	148.81
Bassiana duperreyi	Coree Flat West_ACT	Australian Alps	P5	DDBD_244	-35.2811	148.81
Bassiana duperreyi	Cooma_NSW	Australian Alps	P6	DDBD_247	-36.4468	149.195
Bassiana duperreyi	Cooma_NSW	Australian Alps	P6	DDBD_249	-36.4468	149.195
Bassiana duperreyi	Cooma_NSW	Australian Alps	P6	DDBD_250	-36.4468	149.195
Bassiana duperreyi	Cooma_NSW	Australian Alps	P6	DDBD_251	-36.4468	149.195
Bassiana duperreyi	Cooma_NSW	Australian Alps	P6	DDBD_252	-36.4468	149.195
Bassiana duperreyi	Cooma_NSW	Australian Alps	P6	DDBD_253	-36.4468	149.195
Bassiana duperreyi	Cooma_NSW	Australian Alps	P6	DDBD_254	-36.4468	149.195
Bassiana duperreyi	Cooma_NSW	Australian Alps	P6	DDBD_257	-36.4468	149.195
Bassiana duperreyi	Cooma_NSW	Australian Alps	P6	DDBD_259	-36.4468	149.195
Bassiana duperreyi	Cooma_NSW	Australian Alps	P6	DDBD_260	-36.4468	149.195
Bassiana duperreyi	Mt_Ginini_ACT	Australian Alps	P1	DDBD_271	-35.5249	148.783
Bassiana duperreyi	Mt_Ginini_ACT	Australian Alps	P1	DDBD_272	-35.5249	148.783
Bassiana duperreyi	Mt_Ginini_ACT	Australian Alps	P1	DDBD_273	-35.5249	148.783
Bassiana duperreyi	Mt_Ginini_ACT	Australian Alps	P1	DDBD_274	-35.5249	148.783
Bassiana duperreyi	Mt_Ginini_ACT	Australian Alps	P1	DDBD_275	-35.5249	148.783
Bassiana duperreyi	Mt_Ginini_ACT	Australian Alps	P1	DDBD_276	-35.5249	148.783
Bassiana duperreyi	Mt_Ginini_ACT	Australian Alps	P1	DDBD_277	-35.5249	148.783
Bassiana duperreyi	Mt_Ginini_ACT	Australian Alps	P1	DDBD_279	-35.5249	148.783
Bassiana duperreyi	Piccadilly Circus_ACT	Australian Alps	P3	DDBD_28	-35.3617	148.803
Bassiana duperreyi	Mt_Ginini_ACT	Australian Alps	P1	DDBD_283	-35.5249	148.783
Bassiana duperreyi	Mt_Ginini_ACT	Australian Alps	P1	DDBD_285	-35.5249	148.783
Bassiana duperreyi	Piccadilly Circus_ACT	Australian Alps	P3	DDBD_287	-35.3617	148.803
Bassiana duperreyi	Piccadilly Circus_ACT	Australian Alps	P3	DDBD_288	-35.3617	148.803
Bassiana duperreyi	Dartmouth_VIC	Australian Alps	P8	DDBD_298	-36.5266	147.481
Bassiana duperreyi	Piccadilly Circus_ACT	Australian Alps	P3	DDBD_290	-35.3617	148.803
Bassiana duperreyi	Piccadilly Circus_ACT	Australian Alps	P3	DDBD_291	-35.3617	148.803
Bassiana duperreyi	Piccadilly Circus_ACT	Australian Alps	P3	DDBD_292	-35.3617	148.803
Bassiana duperreyi	Piccadilly Circus_ACT	Australian Alps	P3	DDBD_293	-35.3617	148.803
Bassiana duperreyi	Dartmouth_VIC	Australian Alps	P8	DDBD_296	-36.5266	147.481
Bassiana duperreyi	Piccadilly Circus_ACT	Australian Alps	P3	DDBD_289	-35.3617	148.803
Bassiana duperreyi	Dartmouth_VIC	Australian Alps	P8	DDBD_300	-36.5266	147.481
Bassiana duperreyi	Dartmouth_VIC	Australian Alps	P8	DDBD_301	-36.5266	147.481
Bassiana duperreyi	Dartmouth_VIC	Australian Alps	P8	DDBD_302	-36.5266	147.481
Bassiana duperreyi	Dartmouth_VIC	Australian Alps	P8	DDBD_303	-36.5266	147.481
Bassiana duperreyi	Dartmouth_VIC	Australian Alps	P8	DDBD_304	-36.5266	147.481
Bassiana duperreyi	Dartmouth_VIC	Australian Alps	P8	DDBD_305	-36.5266	147.481
Bassiana duperreyi	Dartmouth_VIC	Australian Alps	P8	DDBD_306	-36.5266	147.481
Bassiana duperreyi	Dartmouth_VIC	Australian Alps	P8	DDBD_309	-36.5266	147.481
Bassiana duperreyi	Shelly_VIC	Australian Alps	P7	DDBD_315	-36.1755	147.55
Bassiana duperreyi	Shelly_VIC	Australian Alps	P7	DDBD_316	-36.1755	147.55
Bassiana duperreyi	Shelly_VIC	Australian Alps	P7	DDBD_318	-36.1755	147.55
Bassiana duperreyi	Shelly_VIC	Australian Alps	P7	DDBD_320	-36.1755	147.55
Bassiana duperreyi	Shelly_VIC	Australian Alps	P7	DDBD_321	-36.1755	147.55
Bassiana duperreyi	Shelly_VIC	Australian Alps	P7	DDBD_323	-36.1755	147.55
Bassiana duperreyi	Shelly_VIC	Australian Alps	P7	DDBD_324	-36.1755	147.55
Bassiana duperreyi	Shelly_VIC	Australian Alps	P7	DDBD_325	-36.1755	147.55
Bassiana duperreyi	Shelly_VIC	Australian Alps	P7	DDBD_330	-36.1755	147.55
Bassiana duperreyi	Shelly_VIC	Australian Alps	P7	DDBD_332	-36.1755	147.55
Bassiana duperreyi	Mt_Kosciuszko _NSW	Australian Alps	P2	DDBD_338	-35.89	148.423
Bassiana duperreyi	Mt_Kosciuszko _NSW	Australian Alps	P2	DDBD_339	-35.89	148.423
Bassiana duperreyi	Mt_Kosciuszko _NSW	Australian Alps	P2	DDBD_340	-35.89	148.423
Bassiana duperreyi	Mt_Kosciuszko _NSW	Australian Alps	P2	DDBD_341	-35.89	148.423
Bassiana duperreyi	Mt_Kosciuszko _NSW	Australian Alps	P2	DDBD_342	-35.89	148.423
Bassiana duperreyi	Mt_Kosciuszko _NSW	Australian Alps	P2	DDBD_344	-35.89	148.423
Bassiana duperreyi	Mt_Kosciuszko _NSW	Australian Alps	P2	DDBD_345	-35.89	148.423
Bassiana duperreyi	Mt_Kosciuszko _NSW	Australian Alps	P2	DDBD_346	-35.89	148.423
Bassiana duperreyi	Mt_Kosciuszko _NSW	Australian Alps	P2	DDBD_347	-35.89	148.423
Bassiana duperreyi	Mt_Kosciuszko _NSW	Australian Alps	P2	DDBD_348	-35.89	148.423
Bassiana duperreyi	Piccadilly Circus_ACT	Australian Alps	P3	DDBDN27S1	-35.3617	148.803
Bassiana duperreyi	Piccadilly Circus_ACT	Australian Alps	P3	DDBDN27S10	-35.3617	148.803
Bassiana duperreyi	Piccadilly Circus_ACT	Australian Alps	P3	DDBDN27S11	-35.3617	148.803
Bassiana duperreyi	Piccadilly Circus_ACT	Australian Alps	P3	DDBDN27S12	-35.3617	148.803
Bassiana duperreyi	Piccadilly Circus_ACT	Australian Alps	P3	DDBDN28S15	-35.3617	148.803
Bassiana duperreyi	Piccadilly Circus_ACT	Australian Alps	P3	DDBDN27S14	-35.3617	148.803
Bassiana duperreyi	Piccadilly Circus_ACT	Australian Alps	P3	DDBDN28S16	-35.3617	148.803
Bassiana duperreyi	Piccadilly Circus_ACT	Australian Alps	P3	DDBDN28S17	-35.3617	148.803
Bassiana duperreyi	Piccadilly Circus_ACT	Australian Alps	P3	DDBDN28S18	-35.3617	148.803
Bassiana duperreyi	Piccadilly Circus_ACT	Australian Alps	P3	DDBDN28S19	-35.3617	148.803
Bassiana duperreyi	Piccadilly Circus_ACT	Australian Alps	P3	DDBDN27S2	-35.3617	148.803
Bassiana duperreyi	Piccadilly Circus_ACT	Australian Alps	P3	DDBDN28S21	-35.3617	148.803
Bassiana duperreyi	Piccadilly Circus_ACT	Australian Alps	P3	DDBDN28S22	-35.3617	148.803
Bassiana duperreyi	Piccadilly Circus_ACT	Australian Alps	P3	DDBD_S23	-35.3617	148.803
Bassiana duperreyi	Piccadilly Circus_ACT	Australian Alps	P3	DDBDN28S24	-35.3617	148.803
Bassiana duperreyi	Piccadilly Circus_ACT	Australian Alps	P3	DDBDN28S25	-35.3617	148.803
Bassiana duperreyi	Piccadilly Circus_ACT	Australian Alps	P3	DDBDN28S26	-35.3617	148.803
Bassiana duperreyi	Piccadilly Circus_ACT	Australian Alps	P3	DDBDN28S29	-35.3617	148.803
Bassiana duperreyi	Piccadilly Circus_ACT	Australian Alps	P3	DDBDN28S28	-35.3617	148.803
Bassiana duperreyi	Piccadilly Circus_ACT	Australian Alps	P3	DDBDN28S27	-35.3617	148.803
Bassiana duperreyi	Piccadilly Circus_ACT	Australian Alps	P3	DDBDN27S3	-35.3617	148.803
Bassiana duperreyi	Piccadilly Circus_ACT	Australian Alps	P3	DDBDN28S30	-35.3617	148.803
Bassiana duperreyi	Piccadilly Circus_ACT	Australian Alps	P3	DDBDN28S31	-35.3617	148.803
Bassiana duperreyi	Piccadilly Circus_ACT	Australian Alps	P3	DDBDN28S32	-35.3617	148.803
Bassiana duperreyi	Piccadilly Circus_ACT	Australian Alps	P3	DDBDN29S33	-35.3617	148.803
Bassiana duperreyi	Piccadilly Circus_ACT	Australian Alps	P3	DDBDN29S34	-35.3617	148.803
Bassiana duperreyi	Piccadilly Circus_ACT	Australian Alps	P3	DDBDN29S35	-35.3617	148.803
Bassiana duperreyi	Piccadilly Circus_ACT	Australian Alps	P3	DDBDN29S36	-35.3617	148.803
Bassiana duperreyi	Piccadilly Circus_ACT	Australian Alps	P3	DDBDN29S37	-35.3617	148.803
Bassiana duperreyi	Piccadilly Circus_ACT	Australian Alps	P3	DDBDN2S4	-35.3617	148.803
Bassiana duperreyi	Piccadilly Circus_ACT	Australian Alps	P3	DDBDN29S39	-35.3617	148.803
Bassiana duperreyi	Piccadilly Circus_ACT	Australian Alps	P3	DDBDN27S4	-35.3617	148.803
Bassiana duperreyi	Piccadilly Circus_ACT	Australian Alps	P3	DDBDN29S40	-35.3617	148.803
Bassiana duperreyi	Piccadilly Circus_ACT	Australian Alps	P3	DDBDN29S41	-35.3617	148.803
Bassiana duperreyi	Piccadilly Circus_ACT	Australian Alps	P3	DDBDN2S42	-35.3617	148.803
Bassiana duperreyi	Piccadilly Circus_ACT	Australian Alps	P3	DDBDN2S43	-35.3617	148.803
Bassiana duperreyi	Piccadilly Circus_ACT	Australian Alps	P3	DDBDN2S44	-35.3617	148.803
Bassiana duperreyi	Piccadilly Circus_ACT	Australian Alps	P3	DDBDN27S5	-35.3617	148.803
Bassiana duperreyi	Piccadilly Circus_ACT	Australian Alps	P3	DDBDN27S6	-35.3617	148.803
Bassiana duperreyi	Piccadilly Circus_ACT	Australian Alps	P3	DDBDN27S7	-35.3617	148.803
Bassiana duperreyi	Piccadilly Circus_ACT	Australian Alps	P3	DDBDN27S8	-35.3617	148.803
Bassiana duperreyi	Piccadilly Circus_ACT	Australian Alps	P3	DDBDN27S9	-35.3617	148.803
Bassiana duperreyi	Kanngra Boyd NP_NSW	South Eastern Highlands	P12	DDBD_512	-33.8327	149.984
Bassiana duperreyi	Kanngra Boyd NP_NSW	South Eastern Highlands	P12	DDBD_513	-33.8327	149.984
Bassiana duperreyi	Kanngra Boyd NP_NSW	South Eastern Highlands	P12	DDBD_514	-33.8327	149.984
Bassiana duperreyi	Kanngra Boyd NP_NSW	South Eastern Highlands	P12	DDBD_515	-33.8327	149.984
Bassiana duperreyi	Kanngra Boyd NP_NSW	South Eastern Highlands	P12	DDBD_516	-33.8327	149.984
Bassiana duperreyi	Cape Conran_VIC	South East Corner	P13	DDBD_517	-37.9678	148.898
Bassiana duperreyi	Cape Conran_VIC	South East Corner	P13	DDBD_518	-37.9678	148.898
Bassiana duperreyi	Cape Conran_VIC	South East Corner	P13	DDBD_519	-37.9678	148.898
Bassiana duperreyi	Cape Conran_VIC	South East Corner	P13	DDBD_520	-37.9678	148.898
Bassiana duperreyi	Lake Bunga_VIC	South East Coastal Plain	P14	DDBD_521	-37.8792	148.233
Bassiana duperreyi	Wilson Prom NP_VIC	Furneaux	P15	DDBD_522	-38.9158	146.318
Bassiana duperreyi	Wilson Prom NP_VIC	Furneaux	P15	DDBD_523	-38.9158	146.318
Bassiana duperreyi	Wilson Prom NP_VIC	Furneaux	P15	DDBD_524	-38.9158	146.318
Bassiana duperreyi	Wilson Prom NP_VIC	Furneaux	P15	DDBD_525	-38.9158	146.318
Bassiana duperreyi	Wilson Prom NP_VIC	Furneaux	P15	DDBD_526	-38.9158	146.318
Bassiana duperreyi	Wilson Prom NP_VIC	Furneaux	P15	DDBD_527	-38.9158	146.318
Bassiana duperreyi	Wilson Prom NP_VIC	Furneaux	P15	DDBD_528	-38.9158	146.318
Bassiana duperreyi	Wilson Prom NP_VIC	Furneaux	P15	DDBD_529	-38.9158	146.318
Bassiana duperreyi	Wilson Prom NP_VIC	Furneaux	P15	DDBD_530	-38.9158	146.318
Bassiana duperreyi	Wilson Prom NP_VIC	Furneaux	P15	DDBD_531	-38.9158	146.318
Bassiana duperreyi	Mt_Hotham_VIC	Australian Alps	P16	DDBD_532	-37.0628	147.335
Bassiana duperreyi	Mt_Hotham_VIC	Australian Alps	P16	DDBD_533	-37.0628	147.335
Bassiana duperreyi	Mt_Hotham_VIC	Australian Alps	P16	DDBD_534	-37.0628	147.335
Bassiana duperreyi	Mt_Hotham_VIC	Australian Alps	P16	DDBD_535	-37.0628	147.335
Bassiana duperreyi	William Rd_SA	Naracoorte Coastal Plain	P17	ABTC106109	-36.7994	139.964
Bassiana duperreyi	Noolook Forest Reserve_SA	Naracoorte Coastal Plain	P18	ABTC106112	-37.0558	139.91
Bassiana duperreyi	Noolook Forest Reserve_SA	Naracoorte Coastal Plain	P18	ABTC106113	-37.0567	139.889
Bassiana duperreyi	Dreeite_VIC	Southern Volcanic Plain	P19	ABTC11242	-38.1575	143.327
Bassiana duperreyi	Collector_NSW	South Eastern Highlands	P20	ABTC11243	-34.9189	149.405
Bassiana duperreyi	Collector_NSW	South Eastern Highlands	P20	ABTC11244	-34.9189	149.405
Bassiana duperreyi	Collector_NSW	South Eastern Highlands	P20	ABTC11245	-34.9189	149.405
Bassiana duperreyi	Tasmania_TAS	Tasmanian South East	P21	ABTC23542	-42.4953	147.894
Bassiana duperreyi	Tasmania_TAS	Tasmanian South East	P21	ABTC23543	-41.9597	147.5
Bassiana duperreyi	Flinders Island_TAS	Furneaux	P22	ABTC23589	-40.0211	147.92
Bassiana duperreyi	Flinders Island_TAS	Furneaux	P22	ABTC23592	-40.0211	147.92
Bassiana duperreyi	Flinders Island_TAS	Furneaux	P22	ABTC23598	-40.0211	147.92
Bassiana duperreyi	Flinders Island_TAS	Furneaux	P22	ABTC23606	-40.0211	147.92
Bassiana duperreyi	Flinders Island_TAS	Furneaux	P22	ABTC23610	-40.0211	147.92
Bassiana duperreyi	Kangaroo Is_SA	Kanmantoo	P23	ABTC33362	-36.015	137.014
Bassiana duperreyi	Kangaroo Is_SA	Kanmantoo	P23	ABTC33478	-35.9508	136.729
Bassiana duperreyi	Kangaroo Is_SA	Kanmantoo	P23	ABTC33498	-35.9583	136.778
Bassiana duperreyi	Kangaroo Is_SA	Kanmantoo	P23	ABTC33499	-35.7917	136.925
Bassiana duperreyi	Kangaroo Is_SA	Kanmantoo	P23	ABTC33512	-36.0458	136.715
Bassiana duperreyi	Kangaroo Is_SA	Kanmantoo	P23	ABTC33514	-35.8397	136.679
Bassiana duperreyi	Kangaroo Is_SA	Kanmantoo	P23	ABTC33533	-35.7256	136.82
Bassiana duperreyi	Kangaroo Is_SA	Kanmantoo	P23	ABTC33624	-35.8278	137.824
Bassiana duperreyi	Kangaroo Is_SA	Kanmantoo	P23	ABTC33733	-35.985	137.323
Bassiana duperreyi	Stopbanks F	Naracoorte Coastal Plain	P24	ABTC36241	-36.7597	140.283
Bassiana duperreyi	Gum Lagoon Nature Preserve	Naracoorte Coastal Plain	P25	ABTC37080	-36.2403	140.069
Bassiana duperreyi	Gum Lagoon Nature Preserve	Naracoorte Coastal Plain	P25	ABTC37083	-36.2714	139.981
Bassiana duperreyi	Gum Lagoon Nature Preserve	Naracoorte Coastal Plain	P25	ABTC37089	-36.2886	140.026
Bassiana duperreyi	Gum Lagoon Nature Preserve	Naracoorte Coastal Plain	P25	ABTC37090	-36.2886	140.026
Bassiana duperreyi	Gum Lagoon Nature Preserve	Naracoorte Coastal Plain	P25	ABTC37093	-36.2886	140.026
Bassiana duperreyi	Martin Washpool Conservation Park	Naracoorte Coastal Plain	P27	ABTC37395	-36.1611	139.745
Bassiana duperreyi	Calectasia Conservation Park	Naracoorte Coastal Plain	P28	ABTC37463	-37.4314	140.625
Bassiana duperreyi	Penola Forest Reserve	Naracoorte Coastal Plain	P29	ABTC37467	-37.5058	140.849
Bassiana duperreyi	Bucks Lake	Naracoorte Coastal Plain	P30	ABTC37505	-37.8933	140.374
Bassiana duperreyi	Bucks Lake	Naracoorte Coastal Plain	P30	ABTC37522	-37.9108	140.4
Bassiana duperreyi	Furner	Naracoorte Coastal Plain	P31	ABTC37538	-37.4378	140.314
Bassiana duperreyi	Furner	Naracoorte Coastal Plain	P31	ABTC37541	-37.4367	140.317
Bassiana duperreyi	Willalooka	Naracoorte Coastal Plain	P32	ABTC37635	-36.3981	140.289
Bassiana duperreyi	Desert Camp National Park	Naracoorte Coastal Plain	P33	ABTC37642	-36.4911	140.37
Bassiana duperreyi	Conmurra	Naracoorte Coastal Plain	P34	ABTC37672	-37.1778	140.205
Bassiana duperreyi	Fairview National Park	Naracoorte Coastal Plain	P35	ABTC37713	-36.8269	140.426
Bassiana duperreyi	Talapar Nature preserve	Naracoorte Coastal Plain	P36	ABTC37714	-36.7178	140.444
Bassiana duperreyi	Furner	Naracoorte Coastal Plain	P31	ABTC37721	-37.4367	140.317
Bassiana duperreyi	German Creek	Naracoorte Coastal Plain	P32	ABTC37729	-37.8494	140.424
Bassiana duperreyi	Messent Conservation	Naracoorte Coastal Plain	P33	ABTC37730	-36.0928	139.722
Bassiana duperreyi	Noolook Forest	Naracoorte Coastal Plain	P18	ABTC37752	-37.0617	139.855
Bassiana duperreyi	Mount Scott Conservation	Naracoorte Coastal Plain	P34	ABTC37753	-36.815	140.058
Bassiana duperreyi	Dreeite_VIC	Southern Volcanic Plain	P19	ABTC4110	-38.1575	143.327
Bassiana duperreyi	Bool Lagoon	Naracoorte Coastal Plain	P35	ABTC53643	-37.13	140.67
Bassiana duperreyi	Little Dip	Naracoorte Coastal Plain	P37	ABTC53679	-37.25	139.8
Bassiana duperreyi	Mary Seymour Conservation Park	Naracoorte Coastal Plain	P38	ABTC53718	-37.17	140.62
Bassiana duperreyi	Mary Seymour Conservation Park	Naracoorte Coastal Plain	P38	ABTC53719	-37.17	140.62
Bassiana duperreyi	Mary Seymour Conservation Park	Naracoorte Coastal Plain	P38	ABTC53720	-37.17	140.62
Bassiana duperreyi	Stopbanks F	Naracoorte Coastal Plain	P24	ABTC53794	-36.75	140.22
Bassiana duperreyi	Kanngra Boyd NP_NSW	South Eastern Highlands	P12	ABTC57497	-34.05	149.83
Bassiana duperreyi	Kanngra Boyd NP_NSW	South Eastern Highlands	P12	ABTC57498	-34.05	149.83
Bassiana duperreyi	Kanngra Boyd NP_NSW	South Eastern Highlands	P12	ABTC57507	-34.25	149.78
Bassiana duperreyi	Mount Scott Conservation	Naracoorte Coastal Plain	P34	ABTC58204	-36.83	140.08
Bassiana duperreyi	Mount Scott Conservation	Naracoorte Coastal Plain	P34	ABTC58205	-36.83	140.08
Bassiana duperreyi	Mount Scott Conservation	Naracoorte Coastal Plain	P34	ABTC58206	-36.83	140.08
Bassiana duperreyi	Gum Lagoon Nature Preserve	Naracoorte Coastal Plain	P25	ABTC58301	-36.2844	140.033
Bassiana duperreyi	Gum Lagoon Nature Preserve	Naracoorte Coastal Plain	P25	ABTC58326	-36.27	140.035
Bassiana duperreyi	Fleurieu Peninsula_SA	Kanmantoo	P39	ABTC58418	-35.57	138.3
Bassiana duperreyi	Fleurieu Peninsula_SA	Kanmantoo	P39	ABTC58697	-35.62	138.5
Bassiana duperreyi	Bool Lagoon	Naracoorte Coastal Plain	P35	ABTC68784	-37.1039	140.733
Bassiana duperreyi	Dorset Vale	Kanmantoo	P40	ABTC68894	-35.0808	138.678
Bassiana duperreyi	Bullock Hill Conservation Park	Kanmantoo	P41	ABTC68909	-35.3172	138.781
Bassiana duperreyi	Taratap	Naracoorte Coastal Plain	P42	ABTC70605	-36.5561	139.985
Bassiana duperreyi	Taratap	Naracoorte Coastal Plain	P42	ABTC70606	-36.5092	140.003
Bassiana duperreyi	Taratap	Naracoorte Coastal Plain	P42	ABTC70613	-36.5647	140.007
Bassiana duperreyi	Taratap	Naracoorte Coastal Plain	P42	ABTC70614	-36.5092	140.003
Bassiana duperreyi	Taratap	Naracoorte Coastal Plain	P42	ABTC70615	-36.5406	139.981
Bassiana duperreyi	Killawarra Sanctuary	Flinders Lofty Block	P43	ABTC73290	-34.5706	139
Bassiana duperreyi	Milbrook Rservoir	Flinders Lofty Block	P44	ABTC74255	-34.8228	138.795
Bassiana duperreyi	Warren National	Flinders Lofty Block	P45	ABTC74307	-34.7303	138.919
Bassiana duperreyi	Humbug Wildlife Sanctuary	Flinders Lofty Block	P46	ABTC74316	-34.7164	138.841
Bassiana duperreyi	Porter Scrub Nature	Flinders Lofty Block	P47	ABTC74323	-34.8708	138.907
Bassiana duperreyi	Charleston Conservation Park	Flinders Lofty Block	P48	ABTC74328	-34.9203	138.947
Bassiana duperreyi	Montacute Conservation Park	Flinders Lofty Block	P49	ABTC74352	-34.8875	138.79
Bassiana duperreyi	Scott Creek	Flinders Lofty Block	P50	ABTC74364	-35.0508	138.697
Bassiana duperreyi	Upper Sturt	Flinders Lofty Block	P51	ABTC74386	-35.0289	138.669
Bassiana duperreyi	Kuitpo	Flinders Lofty Block	P52	ABTC74400	-35.175	138.671
Bassiana duperreyi	Kuitpo	Flinders Lofty Block	P52	ABTC74403	-35.1853	138.688
Bassiana duperreyi	Greenhill	Flinders Lofty Block	P53	ABTC74460	-34.9542	138.693
Bassiana duperreyi	Mt_Bold Reservoir	Flinders Lofty Block	P54	ABTC74483	-35.0864	138.719
Bassiana duperreyi	Mt_Bold Reservoir	Flinders Lofty Block	P54	ABTC74489	-35.1147	138.695
Bassiana duperreyi	Mt_Bold Reservoir	Flinders Lofty Block	P54	ABTC74490	-35.1144	138.726
Bassiana duperreyi	Warren National	Flinders Lofty Block	P45	ABTC79669	-34.7492	138.915
Bassiana duperreyi	Warren National	Flinders Lofty Block	P45	ABTC79674	-34.7736	138.979
Bassiana duperreyi	Myponga Conservation	Kanmantoo	P55	ABTC94851	-35.4569	138.438
Bassiana duperreyi	Deep Creek Conservation	Kanmantoo	P56	ABTC94990	-35.6186	138.231
Bassiana duperreyi	Eagle Waterhole	Kanmantoo	P57	ABTC95031	-35.6533	138.188
Bassiana duperreyi	Kyeema Conservation	Kanmantoo	P58	ABTC95051	-35.2658	138.689
Bassiana duperreyi	Kyeema Conservation	Kanmantoo	P58	ABTC95052	-35.2672	138.674
Bassiana duperreyi	Wilson Prom NP_VIC	Furneaux	P15	Z_21485	-38.9223	146.302
Bassiana duperreyi	Black Range State Park_VIC	Southern Volcanic Plain	P59	Z_22563	-37.1576	142.074
Bassiana duperreyi	Grampians_NP_VIC	Southern Volcanic Plain	P60	Z_22574	-37.1723	142.514
Bassiana duperreyi	Anglesea Heath_VIC	South East Coastal Plain	P61	Z_60612	-38.3796	144.185
Bassiana duperreyi	Anglesea Heath_VIC	South East Coastal Plain	P61	Z_60614	-38.3826	144.158
Bassiana duperreyi	Anglesea Heath_VIC	South East Coastal Plain	P61	Z_60616	-38.3826	144.158
Bassiana duperreyi	Anglesea Heath_VIC	South East Coastal Plain	P61	Z_60626	-38.3811	144.128
Bassiana duperreyi	Anglesea Heath_VIC	South East Coastal Plain	P61	Z_60636	-38.3811	144.128
Bassiana duperreyi	Anglesea Heath_VIC	South East Coastal Plain	P61	Z_60649	-38.3826	144.158
Bassiana duperreyi	Anglesea Heath_VIC	South East Coastal Plain	P61	Z_62663	-38.3826	144.158
Bassiana duperreyi	Anglesea Heath_VIC	South East Coastal Plain	P61	Z_62666	-38.415	144.124
Bassiana duperreyi	Anglesea Heath_VIC	South East Coastal Plain	P61	Z_62679	-38.3796	144.185
Bassiana duperreyi	Anglesea Heath_VIC	South East Coastal Plain	P61	Z_62691	-38.415	144.124
Bassiana duperreyi	Anglesea Heath_VIC	South East Coastal Plain	P61	Z_62696	-38.415	144.124
Bassiana duperreyi	Anglesea Heath_VIC	South East Coastal Plain	P61	Z_62702	-38.4153	144.124
Bassiana duperreyi	Drajurk Forest_VIC	Naracoorte Coastal Plain	P62	Z_7339	-37.5597	141.191
Bassiana duperreyi	Drajurk Forest_VIC	Naracoorte Coastal Plain	P62	Z_7340	-37.5597	141.191
Bassiana duperreyi	Drajurk Forest_VIC	Naracoorte Coastal Plain	P62	Z_7342	-37.5969	141.279
Bassiana duperreyi	Drajurk Forest_VIC	Naracoorte Coastal Plain	P62	Z_7347	-37.6192	141.223
Bassiana duperreyi	Drajurk Forest_VIC	Naracoorte Coastal Plain	P62	Z_7353	-37.5992	141.206
Bassiana duperreyi	Drajurk Forest_VIC	Naracoorte Coastal Plain	P62	Z_7360	-37.6208	141.223
Bassiana duperreyi	Drajurk Forest_VIC	Naracoorte Coastal Plain	P62	Z_7366	-37.6333	141.27
Bassiana duperreyi	Drajurk Forest_VIC	Naracoorte Coastal Plain	P62	Z_7389	-37.55	141.229
Bassiana duperreyi	Drajurk Forest_VIC	Naracoorte Coastal Plain	P62	Z_7394	-37.6458	141.21
Bassiana duperreyi	Drajurk Forest_VIC	Naracoorte Coastal Plain	P62	Z_7395	-37.6458	141.21
Bassiana duperreyi	Drajurk Forest_VIC	Naracoorte Coastal Plain	P62	Z_7400	-37.6397	141.23
Bassiana duperreyi	Mt Murphy_VIC	Australian Alps	P63	Z_7615	-36.7422	148.006
Bassiana platynotus	Outgroup_BP	BP	Outgroup_BP	ABTC3999	NA	NA
Bassiana platynotus	Outgroup_BP	BP	Outgroup_BP	ABTC_000	NA	NA
Bassiana trilineatus	Outgroup_BT	BT	Outgroup_BT	ABTC106108	NA	NA
Bassiana trilineatus	Outgroup_BT	BT	Outgroup_BT	ABTC106110	NA	NA
